# Supplementary material for: Identification of Key Determinants for Perceived Sweetness and Sourness in Fresh Grapes
Source: Food Sci Nutr. 2026 May 5;14(5):e71824. doi: 10.1002/fsn3.71824 (PMC13144547; doi:10.1002/fsn3.71824)
Supplement: Supplementary file 2 — Table S1: The results of sugar acid content for each variety obtained through LC–MS analysis. [file FSN3-14-e71824-s002.xlsx]

## Sheet: SSC and TA
	Soluble solids(Brix°)				Soluble solids mean	Standard deviation of soluble solids	Mean + standard deviation		Titratable acid (tartaric acid meter)g/L				Titratable acid mean	Titratable acid standard deviation	Mean + standard deviation
Zuijinxiang	16.2	15.8	15.6		15.87	0.31	15.87±0.31		9.075	9.225	9		9.1	0.11	9.1±0.11
Ziyuwuhe	12.1	12.9	13.8		12.93	0.85	12.93±0.85		6.075	7.5	6.75		6.78	0.71	6.78±0.71
Zitianwuhe	14.6	15.3	15.8		15.23	0.6	15.23±0.6		6.075	5.325	6.75		6.05	0.71	6.05±0.71
Zaoxiahei	16.8	16.7	17		16.83	0.15	16.83±0.15		6.675	6.825	6.9		6.8	0.11	6.8±0.11
Zaokangbao	12.6	12	12.7		12.43	0.38	12.43±0.38		8.025	9	8.1		8.38	0.54	8.38±0.54
Zaocuixiangti	16.4	17.1	16.8		16.77	0.35	16.77±0.35		4.65	5.1	5.25		5	0.31	5±0.31
Jade Finger	16.8	15.8	16.9		16.5	0.61	16.5±0.61		2.025	2.175	2.325		2.18	0.15	2.18±0.15
Yuxuan No. 1	21.4	21.2	21.6		21.4	0.2	21.4±0.2		3.075	3.825	3.375		3.43	0.38	3.43±0.38
Yuxuan No.5	17.8	17.9	18.3		18	0.26	18±0.26		3.825	3.75	4.575		4.05	0.46	4.05±0.46
Yongzaolv	17.7	17.9	18.9		18.17	0.64	18.17±0.64		8.325	7.35	8.625		8.1	0.67	8.1±0.67
Yongzaohong	13.6	14.1	13.2		13.63	0.45	13.63±0.45		6.3	6.6	6.075		6.33	0.26	6.33±0.26
Yongxiangyu	14.8	15.7	15.9		15.47	0.59	15.47±0.59		5.85	6.15	5.325		5.78	0.42	5.78±0.42
Yonglvfei	15.4	15.7	16.1		15.73	0.35	15.73±0.35		8.025	8.1	8.4		8.18	0.2	8.18±0.2
Yongfeihong	13.5	14.1	13.2		13.6	0.46	13.6±0.46		8.4	8.325	7.725		8.15	0.37	8.15±0.37
Yinhong	17.4	17.6	17.8		17.6	0.2	17.6±0.2		3.825	3.675	3.975		3.83	0.15	3.83±0.15
Shine Muscat	18.3	16.1	17		17.13	1.11	17.13±1.11		2.25	2.55	2.25		2.35	0.17	2.35±0.17
Himrod	17.3	16.7	17		17	0.3	17±0.3		3.75	3.825	3.975		3.85	0.11	3.85±0.11
Wankangbao	21.2	21.8	22.8		21.93	0.81	21.93±0.81		3.9	3.825	4.5		4.08	0.37	4.08±0.37
Qinlongdasui	12.1	12.9	12.8		12.6	0.44	12.6±0.44		4.425	4.5	4.575		4.5	0.08	4.5±0.08
Puzhimeng	15.6	15.1	16.6		15.77	0.76	15.77±0.76		5.4	5.4	5.175		5.33	0.13	5.33±0.13
Moldova	18	17.9	17.9		17.93	0.06	17.93±0.06		6.375	6.75	6.15		6.43	0.3	6.43±0.3
Langmanhongyan	18.5	18.2	18.3		18.33	0.15	18.33±0.15		2.25	2.025	2.325		2.2	0.16	2.2±0.16
Lan Bao Shi	15.3	15.6	17.6		16.17	1.25	16.17±1.25		7.125	6.075	7.65		6.95	0.8	6.95±0.8
Jumeigui	21.3	21.3	21.4		21.33	0.06	21.33±0.06		4.725	4.5	4.575		4.6	0.11	4.6±0.11
Kyoho grape	21.7	21.8	21.6		21.7	0.1	21.7±0.1		5.25	5.1	5.175		5.18	0.07	5.18±0.07
Jintianmeizhi	14.8	15.5	16.1		15.47	0.65	15.47±0.65		6	5.1	4.875		5.33	0.6	5.33±0.6
Gold Finger	15.4	16.8	17.4		16.53	1.03	16.53±1.03		6.15	6.675	8.25		7.03	1.09	7.03±1.09
Golden Queen	16.9	16.7	16.6		16.73	0.15	16.73±0.15		6.75	6.75	6.675		6.73	0.04	6.73±0.04
Hutai No. 8	18.2	18.1	18.1		18.13	0.06	18.13±0.06		4.5	4.575	4.65		4.58	0.07	4.58±0.07
Rosario Rosso	15	15.4	16.1		15.5	0.56	15.5±0.56		4.575	4.5	3.975		4.35	0.33	4.35±0.33
Beni Fuji	21.1	21.4	21.5		21.33	0.21	21.33±0.21		3.825	3.9	4.575		4.1	0.41	4.1±0.41
Ruby Seedless	15.6	16.1	16.5		16.07	0.45	16.07±0.45		3.825	3	3.075		3.3	0.46	3.3±0.46
Balado Red	16.3	17.6	16.5		16.8	0.7	16.8±0.7		6.75	6.375	6.075		6.4	0.34	6.4±0.34
Balado Black	10.3	14.8	15		13.37	2.66	13.37±2.66		8.625	8.25	8.325		8.4	0.2	8.4±0.2
Takatsuma	16.8	16.9	17		16.9	0.1	16.9±0.1		3.375	3.75	3.75		3.63	0.22	3.63±0.22
Conglinmeigui	16	16.4	16.7		16.37	0.35	16.37±0.35		4.575	4.65	4.125		4.45	0.28	4.45±0.28
Vitis davidii	13.8	14.3	13.9		14	0.26	14±0.26		3.45	3.15	3.75		3.45	0.3	3.45±0.3
Chunfeng	17.8	18.2	18.8		18.27	0.5	18.27±0.5		3.525	2.925	3		3.15	0.33	3.15±0.33
Beda	17.7	18.6	18.9		18.4	0.62	18.4±0.62		11.25	12	12.375		11.88	0.57	11.88±0.57
White Olin	16.3	16.5	16.5		16.43	0.12	16.43±0.12		6.15	6	6.525		6.23	0.27	6.23±0.27
Amor Rose	17.7	18	18.1		17.93	0.21	17.93±0.21		2.85	3	3.075		2.98	0.11	2.98±0.11

## Sheet: Sour and sweetness evaluation
	Sour evaluation	Sweetness evaluation
Zuijinxiang	10.3965	193.969
Ziyuwuhe	7.0442	140.029
Zitianwuhe	6.5101	182.147
Zaoxiahei	6.3229	274.4
Zaokangbao	10.141	212.136
Zaocuixiangti	5.413	208.112
Jade Finger	3.2317	159.125
Yuxuan No. 1	5.7379	317.251
Yuxuan No.5	5.5409	281.582
Yongzaolv	12.0203	283.74
Yongzaohong	6.4361	160.112
Yongxiangyu	5.3254	246.581
Yonglvfei	6.6916	248.229
Yongfeihong	8.0489	141.67
Yinhong	3.5215	191.752
Shine Muscat	3.8442	197.954
Himrod	5.4055	203.201
Wankangbao	6.1218	290.259
Qinlongdasui	5.416	140.054
Puzhimeng	5.4095	228.914
Moldova	8.5228	271.293
Langmanhongyan	2.9628	193.694
Lan Bao Shi	6.5503	229.29
Jumeigui	7.6425	326.317
Kyoho grape	6.5358	323.958
Jintianmeizhi	4.9797	196.326
Gold Finger	5.0715	203.535
Golden Queen	7.3777	217.867
Hutai No. 8	5.6902	265.42
Rosario Rosso	6.0143	174.805
Beni Fuji	4.484	306.104
Ruby Seedless	3.707	206.732
Balado Red	8.9285	210.617
Balado Black	11.0438	169.394
Takatsuma	3.8059	229.341
Conglinmeigui	4.2712	214.863
Vitis davidii	3.5387	134.575
Chunfeng	4.495	230.465
Beda	9.2365	209.043
White Olin	7.5711	282.897
Amor Rose	4.9622	246.555

## Sheet: 7-point scale
	7-point scale sweetness											7-point scale sourness
‘Zuijinxiang’	4	5	4	3	4	3	5	4	6	4		6	6	4	6	4	5	4	5	6	5
‘Ziyuwuhe*’	1	2	3	2	3	3	2	2	3	2		4	5	3	3	4	5	4	5	5	6
‘Zitianwuhe’	5	3	5	4	5	5	5	5	3	5		5	6	6	4	4	6	5	5	6	5
‘Zaoxiahei’	5	6	4	6	5	6	7	6	7	6		1	2	1	2	3	3	2	2	3	2
‘Zaokangbao*’	5	4	3	4	4	2	4	6	4	5		5	3	5	4	4	5	4	4	4	3
‘Zaocuixiangti’	4	5	4	6	4	3	4	6	4	6		2	2	2	1	2	2	1	2	2	3
‘Yuxuan No.5’	7	6	7	6	7	7	7	7	7	7		2	2	1	1	1	1	1	1	1	1
‘Yuxuan No. 1’	7	7	7	7	7	7	7	7	7	7		1	1	1	1	1	1	1	1	1	1
‘Yongzaolv’	7	7	7	6	7	7	7	5	7	7		3	2	3	2	3	3	3	2	2	1
‘Yongzaohong*’	2	2	3	2	3	2	4	2	2	3		4	6	4	5	5	6	5	6	6	4
‘Yongxiangyu’	7	7	7	7	7	7	6	7	7	7		3	1	2	3	2	2	2	3	2	2
‘Yonglvfei’	6	5	7	6	5	7	6	5	6	6		3	2	3	4	3	3	4	3	4	2
‘Yongfeihong*’	2	3	3	2	2	3	2	3	2	2		6	5	4	6	5	6	5	4	4	4
‘Yinhong’	5	6	5	4	5	6	5	5	5	5		1	3	1	1	1	1	2	1	1	2
‘White Olin’	6	6	6	6	5	7	7	5	7	7		3	1	2	1	2	1	2	3	2	2
‘Wankangbao’	7	7	7	7	7	7	7	7	7	7		1	1	1	1	1	1	1	1	1	1
‘Vitis davidii*’	2	2	3	2	2	1	2	1	1	2		1	2	1	1	2	1	1	1	3	1
‘Takatsuma’	4	5	4	6	4	3	5	5	4	5		2	1	1	1	1	1	1	1	2	1
‘Shine Muscat’	6	5	6	4	5	6	4	5	5	5		2	1	1	1	1	1	1	1	1	1
‘Ruby Seedless’	4	6	5	4	5	3	5	6	5	6		2	1	1	1	1	3	1	1	1	2
‘Rosario Rosso’	3	3	4	4	4	5	4	6	4	4		3	3	1	2	2	2	2	1	2	1
‘Qinlongdasui*’	2	3	2	2	1	1	4	2	4	2		3	3	2	2	3	1	2	3	2	3
‘Puzhimeng’	6	4	5	4	4	5	6	5	5	4		2	1	1	1	2	1	1	1	2	1
‘Moldova’	7	7	6	6	5	6	6	7	6	7		2	3	1	1	4	3	3	2	1	2
‘Langmanhongyan’	6	5	4	6	5	6	6	5	4	6		2	1	1	1	1	1	1	1	1	1
‘Lan Bao Shi’	4	3	3	4	5	4	3	4	5	5		3	4	3	3	3	3	2	4	3	3
‘Kyoho grape’	7	7	6	7	7	7	7	6	7	7		1	1	1	1	1	1	1	1	1	1
‘Jumeigui’	6	7	7	7	7	7	7	7	7	7		1	1	1	1	1	1	1	1	1	1
‘Jintianmeizhi’	4	3	4	3	2	3	4	3	2	3		1	2	1	1	1	1	1	1	2	1
‘Jade Finger’	3	3	4	2	3	4	3	4	2	4		1	1	1	1	1	1	1	1	1	1
‘Hutai No. 8’	7	6	6	6	7	6	7	7	7	7		1	2	1	1	1	1	1	1	2	1
‘Himrod’	5	4	6	5	5	5	5	4	6	6		3	2	2	2	2	2	2	2	2	3
‘Golden Queen’	5	5	3	4	3	4	4	6	4	5		5	5	6	4	3	3	4	6	4	6
‘Gold Finger’	5	4	3	4	6	4	3	4	5	4		1	2	2	3	3	2	1	1	2	2
‘Conglinmeigui’	4	5	5	4	3	5	4	5	3	4		3	3	2	2	2	1	2	2	2	2
‘Chunfeng’	5	6	6	4	5	7	5	6	6	6		2	2	1	1	1	1	1	1	1	2
‘Beni Fuji’	7	7	6	7	7	7	7	7	7	6		1	1	1	1	1	1	1	1	1	1
‘Beda’	2	1	2	2	1	2	2	2	2	3		6	7	5	5	5	5	4	5	5	4
‘Balado Red’	6	5	6	5	5	4	5	5	6	5		3	4	4	3	3	5	5	4	5	5
‘Balado Black*’	2	2	3	2	2	2	3	2	3	2		5	4	6	6	5	4	6	5	6	6
‘Amor Rose’	5	6	5	5	6	6	5	4	6	5		2	1	2	1	1	1	1	2	1	1
