# Supplementary material for: Identification of Key Determinants for Perceived Sweetness and Sourness in Fresh Grapes
Source: Food Sci Nutr. 2026 May 5;14(5):e71824. doi: 10.1002/fsn3.71824 (PMC13144547; doi:10.1002/fsn3.71824)
Supplement: Supplementary file 3 — Table S2: The soluble solids content (SSC) and titratable acidity (TAC) values of different grape varieties, the theoretical sweetness and acid from the sugar and acid contents of the fruits, and the raw scores provided by evaluators using a 7‐point scale. [file FSN3-14-e71824-s003.xlsx]

## Sheet: suger standard curve
	fructose
numbering	1	2	3	4	5
concentration（ug/ml）	120	80	64	40	16
Peak area	195472	107495	78741.6	40896.6	13818.9
	glucose
concentration（ug/ml）	120	80	64	40	16
Peak area	160201	91874	65798.7	32194.5	7160.82
	cane sugar
concentration（ug/ml）	120	80	64	40	16
Peak area	190320	109088	83063.9	26160.7	1422.77

## Sheet: Organic acids standard curve
	tartaric acid
numbering	1	2	3	4	5	6	7
concentration（ug/ml）	1002.8	802.24	501.4	401.1	200.6	100.3	0
Peak area	2614.61	2366.36	2022.64	1797.67	1256.14	867.736	0
	citric acid
numbering	1	2	3	4	5	6	7
concentration（ug/ml）	106.2	84.96	53.1	42.5	21.2	10.6	0
Peak area	689.427	567.474	376.995	317.008	148.291	62.682	0
	malic acid
numbering	1	2	3	4	5	6	7
concentration（ug/ml）	511.6	409.3	255.8	204.6	102.3	51.2	0
Peak area	457.691	422.038	372.925	352.248	264.508	198.767	0

## Sheet: suger
（g/L）		glucose	fructose	Glucose mean	fructose mean	Standard deviation of glucose	Standard deviation of fructose	Glucose mean + standard deviation	Fructose mean plus + difference
1	Beni Fuji	133.55	130.781	130.88	122.32	2.43	7.56	130.88±2.43	122.32±7.56
2		128.812	116.23
3		130.263	119.937
4	Amor Rose	93.498	101.206	96.18	102.6	2.33	1.83	96.18±2.33	102.6±1.83
5		97.3278	104.669
6		97.7205	101.917
7	Ziyuwuhe	55.4765	54.5967	53.04	58.97	6.34	3.82	53.04±6.34	58.97±3.82
8		45.838	61.6637
9		57.7941	60.6355
10	White Olin	125.091	107.861	126.05	110.8	1.15	2.56	126.05±1.15	110.8±2.56
11		125.72	112.569
12		127.327	111.973
13	Hutai No. 8	105.284	110.674	104.56	110	1.71	0.96	104.56±1.71	110±0.96
14		105.785	110.417
15		102.597	108.902
16	Meirenzhi	37.3266	50.27	33.89	48.25	4.12	1.75	33.89±4.12	48.25±1.75
17		35.0071	47.1248
18		29.3272	47.3586
19	Lan Bao Shi	85.1443	98.5985	85.4	97.2	0.27	1.28	85.4±0.27	97.2±1.28
20		85.3924	96.8975
21		85.6767	96.1013
22	Moldova	108.568	112.289	106.18	112.74	2.08	2.08	106.18±2.08	112.74±2.08
23		105.17	115.007
24		104.803	110.926
25	Puzhimeng	92.0733	95.7206	90.52	94.72	1.67	1.53	90.52±1.67	94.72±1.53
26		90.742	92.9624
27		88.7586	95.482
28	Conglinmeigui	90.0723	88.9459	88.06	87.54	1.88	1.24	88.06±1.88	87.54±1.24
29		86.3392	87.0547
30		87.7604	86.6142
31	Golden Queen	83.0995	90.3463	84.88	90.71	1.56	0.54	84.88±1.56	90.71±0.54
32		85.9954	91.3332
33		85.5453	90.4602
34	Himrod	91.0057	81.5167	89.42	80.08	1.4	1.45	89.42±1.4	80.08±1.45
35		88.3412	78.6097
36		88.9102	80.1148
37	Yuxuan No. 1	125.172	131.466	123.96	131.93	1.15	0.44	123.96±1.15	131.93±0.44
38		122.88	132.339
39		123.831	131.992
40	Takatsuma	93.7293	93.2325	94.24	93.33	0.74	3.15	94.24±0.74	93.33±3.15
41		93.8976	90.2322
42		95.0807	96.5227
43	Zaokangbao	77.4328	91.2947	79.12	89.88	1.55	1.23	79.12±1.55	89.88±1.23
44		79.4521	89.2261
45		80.4703	89.1058
46	Jumeigui	127.413	117.234	129.52	134.81	2.3	15.59	129.52±2.3	134.81±15.59
47		129.188	140.254
48		131.974	146.948
49	Zaoxiahei	110.402	111.133	110.55	112.64	0.27	1.5	110.55±0.27	112.64±1.5
50		110.87	112.649
51		110.389	114.142
52	Yongzaolv	111.888	117.132	112.1	117.45	0.39	2.07	112.1±0.39	117.45±2.07
53		111.868	115.552
54		112.553	119.659
55	Yuxuan No.5	110.372	120.289	109.63	117.27	2.01	2.9	109.63±2.01	117.27±2.9
56		111.161	114.506
57		107.36	117.011
58	Yonglvfei	92.4352	105.062	92.7	105.12	0.47	0.92	92.7±0.47	105.12±0.92
59		92.4204	106.073
60		93.249	104.237
61	Yongxiangyu	93.572	105.463	93.45	103.82	2.02	2.06	93.45±2.02	103.82±2.06
62		91.3808	104.481
63		95.4082	101.504
64	Kyoho grape	129.92	137.34	126.76	134.64	2.77	2.69	126.76±2.77	134.64±2.69
65		125.56	134.62
66		124.788	131.969
67	Ruby Seedless	83.1967	85.7446	81.82	85.51	2.32	1.4	81.82±2.32	85.51±1.4
68		83.1255	84.0034
69		79.1441	86.7684
70	Jintianmeizhi	75.8618	80.3462	74.7	82.53	1.06	2.45	74.7±1.06	82.53±2.45
71		73.8026	85.1809
72		74.4252	82.0591
73	Balado Black	56.8882	78.109	54.93	75.41	1.74	2.41	54.93±1.74	75.41±2.41
74		54.3272	74.6427
75		53.5646	73.4653
76	Wankangbao	114.874	120.65	116.87	119.18	2.08	1.46	116.87±2.08	119.18±1.46
77		116.702	119.152
78		119.027	117.735
79	Zitianwuhe	65.1268	77.8131	67.4	77.41	2.29	1.34	67.4±2.29	77.41±1.34
80		67.358	75.9099
81		69.7151	78.5054
82	Beda	90.2755	79.2433	93.13	81.88	2.73	2.29	93.13±2.73	81.88±2.29
83		95.7183	82.9553
84		93.4068	83.4301
85	Zaocuixiangti	86.6278	88.3097	84.25	85.25	2.34	2.98	84.25±2.34	85.25±2.98
86		84.1672	85.0807
87		81.9415	82.3496
88	Chunfeng	86.9212	98.9353	88.53	96.51	1.55	3.58	88.53±1.55	96.51±3.58
89		88.6618	92.4036
90		90.0117	98.1885
91	Balado Red	82.7201	87.3176	82.58	87.46	1.61	1.29	82.58±1.61	87.46±1.29
92		84.117	86.2473
93		80.9047	88.8096
94	Shine Muscat	82.1564	76.6835	82.56	80.02	1.04	3.39	82.56±1.04	80.02±3.39
95		83.7345	79.9192
96		81.775	83.4662
97	Gold Finger	82.0261	83.4901	82.68	83.25	1.9	0.37	82.68±1.9	83.25±0.37
98		81.2047	83.4367
99		84.8228	82.828
100	Yongfeihong	58.8348	57.5535	56.52	58.4	2.1	1.04	56.52±2.1	58.4±1.04
101		55.9851	59.5655
102		54.7489	58.0826
103	18-9	62.4209	62.9868	58.99	60.95	3.1	2.38	58.99±3.1	60.95±2.38
104		58.1477	58.333
105		56.4	61.5357
106	Rosario Rosso	65.1188	74.2568	64.91	74.19	2.73	0.21	64.91±2.73	74.19±0.21
107		67.5294	73.956
108		62.0814	74.3509
109	Zuijinxiang	76.4985	78.161	77.11	80.08	0.74	1.77	77.11±0.74	80.08±1.77
110		76.8969	81.6464
111		77.929	80.4321
112	18-39	64.917	63.9969	64.16	65.53	3.78	1.44	64.16±3.78	65.53±1.44
113		60.0515	66.8467
114		67.5016	65.7565
115	Yongzaohong	62.7128	66.9455	62.93	66.42	2.29	1.75	62.93±2.29	66.42±1.75
116		60.7552	64.4637
117		65.3187	67.854
118	18-12	88.3558	89.4505	88.05	92.45	1.88	2.87	88.05±1.88	92.45±2.87
119		86.0261	92.7435
120		89.7565	95.164
121	18-43	96.4452	98.6584	94.96	96.63	3	1.87	94.96±3	96.63±1.87
122		96.9228	96.2753
123		91.5032	94.9686
124	18-42	83.6483	88.9974	84.2	87.75	0.5	2.64	84.2±0.5	87.75±2.64
125		84.614	84.7235
126		84.3492	89.538
127	18-23	67.0711	73.8621	65.48	73.09	1.4	1.03	65.48±1.4	73.09±1.03
128		64.9788	73.484
129		64.4013	71.9263
130	Qinlongdasui	49.6777	62.6558	49.13	60.71	0.57	2.52	49.13±0.57	60.71±2.52
131		48.5343	57.8655
132		49.185	61.6162
133	18-45	52.8761	59.7043	52	60.28	1.4	1.45	52±1.4	60.28±1.45
134		50.3857	61.9286
135		52.7442	59.2074
136	18-44	75.3129	81.31	72.98	79.09	2.38	2.28	72.98±2.38	79.09±2.28
137		73.089	76.7607
138		70.5524	79.2006
139	18-13	79.5576	81.5638	79.72	80.98	0.81	2.26	79.72±0.81	80.98±2.26
140		80.6004	82.8894
141		79.009	78.4787
142	18-17	111.228	113.74	108.12	114.29	3.84	2.82	108.12±3.84	114.29±2.82
143		109.316	117.339
144		103.827	111.781
145	Langmanhongyan	84.7046	77.2552	84.45	76.68	0.71	1.31	84.45±0.71	76.68±1.31
146		84.996	77.6067
147		83.6513	75.1784
148	Yinhong	80.0183	77.2601	81	77.06	1.17	0.17	81±1.17	77.06±0.17
149		82.2889	76.9334
150		80.6867	76.9957
151	Jade Finger	69.213	62.8692	70.16	62.65	0.87	0.21	70.16±0.87	62.65±0.21
152		70.9318	62.4627
153		70.3468	62.6088
154	Vitis davidii	58.2382	53.6201	58.28	53.45	1.1	0.29	58.28±1.1	53.45±0.29
155		57.1932	53.1113
156		59.3963	53.6198

## Sheet: acid
（g/L）					tartaric acid	citric acid	malic acid	Tartaric acid mean	Citric acid mean	Malic acid mean	Standard deviation of tartaric acid	Standard deviation of citric acid	Standard deviation of malic acid	Tartaric acid mean + standard deviation	Citric acid mean + standard deviation	Malic acid mean + standard deviation
1	Langmanhongyan				2.1056	0.140398	0.574403	2.1	0.14	0.57	0.03	0	0.03	2.1±0.03	0.14±0	0.57±0.03
2					2.07016	0.141783	0.541737
3					2.13112	0.137507	0.595079
4	Yinhong				2.41857	0.157737	0.681651	2.47	0.16	0.72	0.04	0	0.04	2.47±0.04	0.16±0	0.72±0.04
5					2.47767	0.16176	0.706834
6					2.50131	0.157575	0.763358
7	Jade Finger				2.32199	0.0532352	0.569961	2.31	0.05	0.59	0.03	0	0.02	2.31±0.03	0.05±0	0.59±0.02
8					2.27305	0.0499794	0.589333
9					2.32165	0.0499167	0.612588
10	Vitis davidii				2.66392	0.127063	0.215107	2.79	0.12	0.22	0.11	0	0	2.79±0.11	0.12±0	0.22±0
11					2.83525	0.121024	0.215532
12					2.87019	0.124052	0.217343
13	Beni Fuji				3.22793	0.147461	0.51014	3.4	0.14	0.5	0.19	0.01	0.02	3.4±0.19	0.14±0.01	0.5±0.02
14					3.35709	0.129016	0.479493
15					3.6058	0.136025	0.519728
16	Ruby Seedless				2.63234	0.13224	0.666547	2.66	0.13	0.66	0.09	0	0.02	2.66±0.09	0.13±0	0.66±0.02
17					2.75966	0.126723	0.640791
18					2.59238	0.127136	0.674279
19	Meirenzhi				3.56792	0.252162	1.22016	3.67	0.26	1.26	0.09	0.01	0.06	3.67±0.09	0.26±0.01	1.26±0.06
20					3.70251	0.262179	1.33291
21					3.73957	0.262562	1.24026
22	Gold Finger				3.16389	0.186891	1.55621	3.17	0.18	1.67	0.01	0.01	0.1	3.17±0.01	0.18±0.01	1.67±0.1
23					3.17833	0.178259	1.70674
24					3.15595	0.177172	1.74766
25	Kyoho grape				4.68271	0.192834	0.853244	4.9	0.2	0.82	0.39	0	0.03	4.9±0.39	0.2±0	0.82±0.03
26					4.66773	0.202143	0.820508
27					5.34894	0.199987	0.79414
28	Shine Muscat				2.59886	0.138183	0.795367	2.7	0.13	0.78	0.1	0	0.04	2.7±0.1	0.13±0	0.78±0.04
29					2.71371	0.13036	0.738872
30					2.79743	0.133904	0.806751
31	Red Globe Grape				2.91125	0.328079	1.18154	2.97	0.32	1.23	0.07	0.01	0.05	2.97±0.07	0.32±0.01	1.23±0.05
32					3.04522	0.323593	1.27453
33					2.95914	0.313232	1.24676
34	Hutai No. 8				3.99375	0.136358	0.916233	4.14	0.14	0.92	0.14	0	0.02	4.14±0.14	0.14±0	0.92±0.02
35					4.14892	0.140783	0.895
36					4.28288	0.13667	0.940527
37	Yuxuan No.1				4.16542	0.15455	0.871215	4.21	0.15	0.87	0.05	0	0.02	4.21±0.05	0.15±0	0.87±0.02
38					4.2697	0.152664	0.891617
39					4.18763	0.157447	0.860515
40	Zuijinxiang				7.39923	0.155568	2.30668	7.21	0.16	2.26	0.18	0.01	0.12	7.21±0.18	0.16±0.01	2.26±0.12
41					7.19434	0.156099	2.12529
42					7.03958	0.166454	2.34099
43	Jumeigui				5.42394	0.236976	1.18642	5.57	0.23	1.22	0.4	0.01	0.03	5.57±0.4	0.23±0.01	1.22±0.03
44					5.26305	0.24494	1.23998
45					6.02409	0.219667	1.24394
46	Tiangongmoyu				2.03846	0.0975112	1.26798	2.07	0.1	1.29	0.03	0.01	0.04	2.07±0.03	0.1±0.01	1.29±0.04
47					2.06821	0.105343	1.26645
48					2.10546	0.110431	1.34466
49	Qinlongdasui				3.75543	0.128761	1.06168	3.84	0.13	1.04	0.1	0	0.03	3.84±0.1	0.13±0	1.04±0.03
50					3.81529	0.123127	0.996346
51					3.95822	0.127948	1.04883
52	Puzhimeng				3.61678	0.147314	1.39902	3.59	0.15	1.44	0.05	0	0.06	3.59±0.05	0.15±0	1.44±0.06
53					3.53672	0.147156	1.40355
54					3.62579	0.14595	1.50585
55	Lan Bao Shi				4.46217	0.156724	1.50164	4.49	0.16	1.51	0.33	0	0.04	4.49±0.33	0.16±0	1.51±0.04
56					4.17878	0.153576	1.46446
57					4.83554	0.159295	1.55393
58	Conglinmeigui				2.82877	0.0830844	1.07195	2.9	0.08	1.03	0.07	0	0.05	2.9±0.07	0.08±0	1.03±0.05
59					2.97435	0.0815497	1.0308
60					2.90241	0.0816969	0.976625
61	Wankangbao				4.41225	0.16184	0.954318	4.46	0.16	0.98	0.12	0	0.03	4.46±0.12	0.16±0	0.98±0.03
62					4.59489	0.168743	0.965101
63					4.36518	0.163814	1.00574
64	Jintianmeizhi				3.47605	0.175853	0.965573	3.51	0.18	0.99	0.03	0	0.02	3.51±0.03	0.18±0	0.99±0.02
65					3.53254	0.174876	1.01196
66					3.53201	0.175321	0.983329
67	Takatsuma				2.60337	0.157169	0.805561	2.65	0.16	0.81	0.09	0.01	0.01	2.65±0.09	0.16±0.01	0.81±0.01
68					2.57998	0.162313	0.814928
69					2.75292	0.171106	0.796004
70	White Olin				5.84301	0.106381	0.918585	5.67	0.1	0.96	0.16	0	0.04	5.67±0.16	0.1±0	0.96±0.04
71					5.61908	0.0981627	1.00171
72					5.5444	0.102275	0.96009
73	Golden Queen				5.17153	0.454157	1.29647	5.29	0.46	1.32	0.16	0.01	0.04	5.29±0.16	0.46±0.01	1.32±0.04
74					5.22677	0.462323	1.30121
75					5.47343	0.47217	1.37473
76	Himrod				4.37032	0.0453565	0.294567	4.29	0.04	0.29	0.08	0	0.01	4.29±0.08	0.04±0	0.29±0.01
77					4.20606	0.0464554	0.29775
78					4.30329	0.0391917	0.282921
79	Rosario Rosso				4.20575	0.203415	1.06092	4.31	0.21	1.08	0.09	0	0.03	4.31±0.09	0.21±0	1.08±0.03
80					4.37733	0.20799	1.05964
81					4.35792	0.203642	1.11232
82	Amor Rose				3.42327	0.168886	0.903631	3.52	0.17	0.95	0.11	0	0.04	3.52±0.11	0.17±0	0.95±0.04
83					3.51091	0.168012	0.975388
84					3.63901	0.165983	0.959721
85	Ziyuwuhe				5.2909	0.134573	1.18564	5.1	0.13	1.18	0.2	0.01	0.02	5.1±0.2	0.13±0.01	1.18±0.02
86					4.90096	0.139942	1.20319
87					5.10968	0.126582	1.15953
88	Yonglvfei				4.06976	0.299866	3.78792	3.72	0.33	2.96	0.31	0.03	0.78	3.72±0.31	0.33±0.03	2.96±0.78
89		360.172	34.2785	286.507	3.60172	0.342785	2.86507
90		349.076	34.4737	223.408	3.49076	0.344737	2.23408
91	Zaoxiahei	454.268	18.0972	120.182	4.54268	0.180972	1.20182	4.51	0.18	1.17	0.05	0.01	0.03	4.51±0.05	0.18±0.01	1.17±0.03
92		445.211	16.972	113.382	4.45211	0.16972	1.13382
93		453.84	17.4988	116.479	4.5384	0.174988	1.16479
94	Yongxiangyu	358.132	22.186	122.228	3.58132	0.22186	1.22228	3.6	0.23	1.31	0.06	0.01	0.08	3.6±0.06	0.23±0.01	1.31±0.08
95		354.321	22.7114	137.762	3.54321	0.227114	1.37762
96		366.787	23.6909	132.589	3.66787	0.236909	1.32589
97	Zitianwuhe	367.442	38.9828	141.163	3.67442	0.389828	1.41163	4.31	0.4	1.75	1.23	0.02	0.49	4.31±1.23	0.4±0.02	1.75±0.49
98		352.432	38.2689	152.75	3.52432	0.382689	1.5275
99		572.159	42.4247	231.828	5.72159	0.424247	2.31828
100	Yongzaohong	425.926	27.7447	171.934	4.25926	0.277447	1.71934	4.31	0.28	1.65	0.31	0.01	0.16	4.31±0.31	0.28±0.01	1.65±0.16
101		402.972	26.7593	146.55	4.02972	0.267593	1.4655
102		464.753	29.6102	177.13	4.64753	0.296102	1.7713
103	Beda	671.872	63.6067	150.651	6.71872	0.636066	1.50651	6.71	0.64	1.51	0.01	0.01	0.03	6.71±0.01	0.64±0.01	1.51±0.03
104		670.706	65.5342	148.145	6.70706	0.655342	1.48145
105		669.718	63.8919	153.51	6.69718	0.638919	1.5351
106	Zaocuixiangti	332.089	14.6129	162.174	3.32089	0.146129	1.62174	3.44	0.15	1.69	0.17	0	0.1	3.44±0.17	0.15±0	1.69±0.1
107		337.258	14.2689	164.154	3.37258	0.142689	1.64154
108		363.854	14.7116	179.85	3.63854	0.147116	1.7985
109	Yuxuan No.5	414.451	18.2254	81.9805	4.14451	0.182254	0.819805	4.09	0.18	0.8	0.26	0	0.02	4.09±0.26	0.18±0	0.8±0.02
110		431.253	18.1596	78.7182	4.31253	0.181596	0.787182
111		380.297	19.0243	78.5688	3.80297	0.190243	0.785688
112	Yongfeihong	538.431	29.3621	187.28	5.38431	0.293621	1.8728	5.49	0.28	1.9	0.22	0.01	0.14	5.49±0.22	0.28±0.01	1.9±0.14
113		534.299	27.7561	176.686	5.34299	0.277561	1.76686
114		574.872	26.9606	204.846	5.74872	0.269606	2.04846
115	Chunfeng	317.426	17.2775	93.9777	3.17426	0.172775	0.939777	3.14	0.17	0.94	0.07	0	0.03	3.14±0.07	0.17±0	0.94±0.03
116		317.215	17.0801	98.0093	3.17215	0.170801	0.980093
117		305.976	17.643	91.2637	3.05976	0.17643	0.912637
118	Moldova	675.2	23.8782	63.8257	6.752	0.238782	0.638257	6.64	0.24	0.66	0.12	0.01	0.02	6.64±0.12	0.24±0.01	0.66±0.02
119		650.985	23.2343	66.0133	6.50985	0.232343	0.660133
120		666.976	24.7203	66.892	6.66976	0.247203	0.66892
121	Zaokangbao	576.89	33.8288	482.723	5.7689	0.338288	4.82723	5.58	0.34	4.58	0.22	0.01	0.22	5.58±0.22	0.34±0.01	4.58±0.22
122		562.231	34.5396	451.976	5.62231	0.345396	4.51976
123		534.232	33.3876	440.2	5.34232	0.333876	4.402
124	Yongzaolv	882.871	31.1566	167.919	8.82871	0.311566	1.67919	8.87	0.31	1.74	0.23	0.01	0.06	8.87±0.23	0.31±0.01	1.74±0.06
125		911.993	30.762	174.385	9.11993	0.30762	1.74385
126		867.254	29.975	180.65	8.67254	0.29975	1.8065
127	Balado Black	778.444	18.6356	232.916	7.78444	0.186356	2.32916	7.8	0.19	2.17	0.05	0	0.2	7.8±0.05	0.19±0	2.17±0.2
128		775.537	18.6875	194.653	7.75537	0.186875	1.94653
129		786.126	18.4596	222.179	7.86126	0.184596	2.22179
130	Balado Red	663.353	15.724	133.9	6.63353	0.15724	1.339	6.59	0.15	1.29	0.35	0	0.07	6.59±0.35	0.15±0	1.29±0.07
131		622.633	14.7994	120.943	6.22633	0.147994	1.20943
132		691.33	15.4767	130.737	6.9133	0.154767	1.30737
133	18-9	645.251	33.3127	172.996	6.45251	0.333127	1.72996	6.35	0.33	1.83	0.36	0	0.2	6.35±0.36	0.33±0	1.83±0.2
134		594.562	32.8335	170.818	5.94562	0.328335	1.70818
135		664.148	33.1699	205.797	6.64148	0.331699	2.05797
136	18-12	722.381	30.1822	160.4	7.22381	0.301822	1.604	8.34	0.21	1.89	1	0.18	0.28	8.34±1	0.21±0.18	1.89±0.28
137		915.403		189.651	9.15403	0	1.89651
138		865.306	32.4352	215.969	8.65306	0.324352	2.15969
139	18-13	948.53	29.8154	190.739	9.4853	0.298154	1.90739	9.42	0.29	1.87	0.14	0.01	0.08	9.42±0.14	0.29±0.01	1.87±0.08
140		926.063	28.3468	193.076	9.26063	0.283467	1.93076
141		952.069	29.0176	178.073	9.52069	0.290176	1.78073
142	18-17	901.406	31.3822	425.709	9.01406	0.313822	4.25709	9.08	0.31	4.43	0.2	0.01	0.2	9.08±0.2	0.31±0.01	4.43±0.2
143		930.244	29.8413	465.413	9.30244	0.298413	4.65413
144		891.764	31.2056	437.927	8.91764	0.312056	4.37927
145	18-23	876.052	46.6165	208.727	8.76052	0.466165	2.08727	8.77	0.46	2.19	0.01	0.01	0.16	8.77±0.01	0.46±0.01	2.19±0.16
146		877.809	45.3744	237.356	8.77809	0.453744	2.37356
147		875.739	47.0131	210.769	8.75739	0.470131	2.10769
148	18-39	888.344	40.1981	262.776	8.88344	0.401981	2.62776	8.88	0.39	2.4	0.08	0.02	0.3	8.88±0.08	0.39±0.02	2.4±0.3
149		879.563	37.4599	251.253	8.79563	0.374599	2.51253
150		894.654	40.2551	206.161	8.94654	0.402551	2.06161
151	18-42	1081.69	29.133	400.931	10.8169	0.29133	4.00931	10.83	0.29	3.59	0.04	0	0.38	10.83±0.04	0.29±0	3.59±0.38
152		1079.97	29.4061	327.759	10.7997	0.294061	3.27759
153		1086.82	29.0393	349.716	10.8682	0.290393	3.49716
154	18-43	1099.7	47.1706	537.097	10.997	0.471706	5.37097	11.03	0.48	5.43	0.07	0	0.07	11.03±0.07	0.48±0	5.43±0.07
155		1097.59	47.6536	542.524	10.9759	0.476536	5.42524
156		1110.81	47.9318	550.215	11.1081	0.479318	5.50215
157	18-44	935.927	36.2616	193.055	9.35927	0.362616	1.93055	9.11	0.36	2.03	0.27	0.01	0.08	9.11±0.27	0.36±0.01	2.03±0.08
158		913.126	36.2991	208.551	9.13126	0.362991	2.08551
159		882.556	35.2674	206.403	8.82556	0.352674	2.06403
160	18-45	923.473	37.8238	110.822	9.23473	0.378238	1.10822	9.44	0.37	1.07	0.23	0	0.05	9.44±0.23	0.37±0	1.07±0.05
161		941.019	36.85	108.411	9.41019	0.3685	1.08411
162		968.461	37.277	101.341	9.68461	0.37277	1.01341
